# Supplementary material for: Image Analysis of 3D Conjunctival Melanoma Cell Cultures Following Electrochemotherapy
Source: Biomedicines. 2020 Jun 13;8(6):158. doi: 10.3390/biomedicines8060158 (PMC7344416; doi:10.3390/biomedicines8060158)
Supplement: Supplementary file 1 [file biomedicines-08-00158-s001.zip]

Archive with 3 entries (2 files):
- biomedicines-799527-supplementary/
- biomedicines-799527-supplementary/Supplementary Figure S1_CRMM1.docx
- biomedicines-799527-supplementary/Supplementary Figure S2_CRMM2.docx
